# Supplementary material for: Recurrence of Hepatic Encephalopathy after TIPS: Effective Prophylaxis with Combination of Lactulose and Rifaximin
Source: J Clin Med. 2021 Oct 17;10(20):4763. doi: 10.3390/jcm10204763 (PMC8537523; doi:10.3390/jcm10204763)
Supplement: Supplementary file 1 [file jcm-10-04763-s001.zip]

Archive with 1 entries (1 files):
- jcm-1385606-supplementary.pdf
